# Supplementary material for: Liquiñe-Ofqui’s fast slipping intra-volcanic arc crustal faulting above the subducted Chile Ridge
Source: Sci Rep. 2021 Mar 29;11:7069. doi: 10.1038/s41598-021-86413-w (PMC8007613; doi:10.1038/s41598-021-86413-w)
Supplement: Supplementary file 3 — Supplementary Information 3. [file 41598_2021_86413_MOESM3_ESM.xls]

## Sheet: Analytical Data
LS18286137 - Finalized
CLIENT : PASCALE - Gregory De Pascale
# of SAMPLES : 7
DATE RECEIVED : 2018-11-16 DATE FINALIZED : 2018-12-03
PROJECT :
CERTIFICATE COMMENTS : ME-MS61r:REE's may not be totally soluble in this method.
PO NUMBER :
	WEI-21	ME-XRF26	ME-XRF26	ME-XRF26	ME-XRF26	ME-XRF26	ME-XRF26	ME-XRF26	ME-XRF26	ME-XRF26	ME-XRF26	ME-XRF26	ME-XRF26	ME-XRF26	ME-XRF26	ME-XRF26	OA-GRA05x	ME-MS61r	ME-MS61r	ME-MS61r	ME-MS61r	ME-MS61r	ME-MS61r	ME-MS61r	ME-MS61r	ME-MS61r	ME-MS61r	ME-MS61r	ME-MS61r	ME-MS61r	ME-MS61r	ME-MS61r	ME-MS61r	ME-MS61r	ME-MS61r	ME-MS61r	ME-MS61r	ME-MS61r	ME-MS61r	ME-MS61r	ME-MS61r	ME-MS61r	ME-MS61r	ME-MS61r	ME-MS61r	ME-MS61r	ME-MS61r	ME-MS61r	ME-MS61r
SAMPLE	Recvd Wt.	Al2O3	BaO	CaO	Cr2O3	Fe2O3	K2O	MgO	MnO	Na2O	P2O5	SO3	SiO2	SrO	TiO2	Total	LOI 1000	Ag	Al	As	Ba	Be	Bi	Ca	Cd	Ce	Co	Cr	Cs	Cu	Fe	Ga	Ge	Hf	In	K	La	Li	Mg	Mn	Mo	Na	Nb	Ni	P	Pb	Rb	Re	S
DESCRIPTION	kg	%	%	%	%	%	%	%	%	%	%	%	%	%	%	%	%	ppm	%	ppm	ppm	ppm	ppm	%	ppm	ppm	ppm	ppm	ppm	ppm	%	ppm	ppm	ppm	ppm	%	ppm	ppm	%	ppm	ppm	%	ppm	ppm	ppm	ppm	ppm	ppm	%
QF1	0.2	16.2	0.08	5.19	<0.01	7.21	2.22	2.61	0.16	4.31	0.46	0.34	57.33	0.06	1.3	99.33	1.77	0.06	8.07	1.9	590	1.95	0.04	3.66	0.07	51.7	12.4	13	1	21.9	4.93	21	0.12	2.1	0.083	1.83	23.1	10.7	1.48	1160	0.71	3.21	11.7	7.2	2060	12.7	40.3	<0.002	0.14
QF2	0.56	15.87	0.07	5.39	<0.01	9.1	1.83	2.95	0.15	4.18	0.51	0.01	55.01	0.06	1.66	98.69	1.8	0.03	8.01	1.5	490	1.79	0.06	3.72	0.08	59.7	19.6	3	0.59	34.9	6.12	20.9	0.17	3.7	0.078	1.49	27.3	13.4	1.69	1080	0.76	3.16	13.5	5.5	2270	10	37.1	<0.002	<0.01
QF3	0.84	15.85	0.07	3.78	<0.01	7.18	2.46	1.92	0.17	4.41	0.51	<0.01	59.95	0.06	1.4	99.86	2.01	0.06	8.04	1.4	550	2.09	0.08	2.68	0.13	69.2	10.4	<1	0.76	15.2	4.86	21.1	0.14	7.4	0.091	2	31.9	31.4	1.08	1240	0.49	3.21	14.6	0.5	2280	15.7	62.7	<0.002	<0.01
QF4	0.39	17.04	0.07	6.49	<0.01	7.94	0.78	3.77	0.15	3.9	0.37	0.14	56.02	0.07	1.24	100.45	2.39	0.06	8.35	2.2	430	1.26	0.15	4.41	0.09	43.7	19.6	27	0.6	44.7	5.25	21.5	0.12	3.3	0.072	0.62	20.3	21	2.1	1080	0.74	2.78	8.8	20.4	1570	20	12	<0.002	0.05
QF5	0.28	19.9	0.02	10.6	<0.01	10.26	0.12	10.35	0.16	1.28	0.04	0.1	46.52	0.06	0.26	101.25	1.48	0.07	9.51	1.2	40	0.21	0.04	7.16	0.08	4.08	52.2	6	0.13	81.6	7.06	15.25	0.12	0.2	0.064	0.08	1.9	7.8	6.03	1120	0.13	0.92	0.5	93.5	130	3	1.7	<0.002	0.03
QF6	0.79	16.78	0.09	6.41	<0.01	7.63	1.4	3.32	0.14	4.03	0.41	0.47	57.09	0.07	1.25	101.45	2.28	0.03	8.28	1.4	680	1.83	0.06	4.42	0.05	46.5	15.5	26	0.84	26.3	5.13	21.2	0.12	3.5	0.078	1.13	22.1	12.3	1.87	1010	0.74	2.91	10.1	18.8	1780	8.7	23.5	<0.002	0.19
																																								Zr/Y	range		Th/Yb		Sr/y	Y
																																								2.79245	2 to 7		=		18.3396	26.5
																																								4.21708					17.5089	28.1
																																								7.23238					12.2715	38.3
																																								4.47534					26.0538	22.3
																																								2					155.484	3.1
																																								4.29412
																																								#REF!
[truncated: 28 more columns]

## Sheet: Lab Duplicates
LS18286137 - Finalized
CLIENT : PASCALE - Gregory De Pascale
# of SAMPLES : 7
DATE RECEIVED : 2018-11-16 DATE FINALIZED : 2018-12-03
PROJECT :
CERTIFICATE COMMENTS : ME-MS61r:REE's may not be totally soluble in this method.
PO NUMBER :
	WEI-21	ME-XRF26	ME-XRF26	ME-XRF26	ME-XRF26	ME-XRF26	ME-XRF26	ME-XRF26	ME-XRF26	ME-XRF26	ME-XRF26	ME-XRF26	ME-XRF26	ME-XRF26	ME-XRF26	ME-XRF26	OA-GRA05x	ME-MS61r	ME-MS61r	ME-MS61r	ME-MS61r	ME-MS61r	ME-MS61r	ME-MS61r	ME-MS61r	ME-MS61r	ME-MS61r	ME-MS61r	ME-MS61r	ME-MS61r	ME-MS61r	ME-MS61r	ME-MS61r	ME-MS61r	ME-MS61r	ME-MS61r	ME-MS61r	ME-MS61r	ME-MS61r	ME-MS61r	ME-MS61r	ME-MS61r	ME-MS61r	ME-MS61r	ME-MS61r	ME-MS61r	ME-MS61r	ME-MS61r	ME-MS61r
SAMPLE	Recvd Wt.	Al2O3	BaO	CaO	Cr2O3	Fe2O3	K2O	MgO	MnO	Na2O	P2O5	SO3	SiO2	SrO	TiO2	Total	LOI 1000	Ag	Al	As	Ba	Be	Bi	Ca	Cd	Ce	Co	Cr	Cs	Cu	Fe	Ga	Ge	Hf	In	K	La	Li	Mg	Mn	Mo	Na	Nb	Ni	P	Pb	Rb	Re	S
DESCRIPTION	kg	%	%	%	%	%	%	%	%	%	%	%	%	%	%	%	%	ppm	%	ppm	ppm	ppm	ppm	%	ppm	ppm	ppm	ppm	ppm	ppm	%	ppm	ppm	ppm	ppm	%	ppm	ppm	%	ppm	ppm	%	ppm	ppm	ppm	ppm	ppm	ppm	%
[truncated: 28 more columns]

## Sheet: Lab Standards
LS18286137 - Finalized
CLIENT : PASCALE - Gregory De Pascale
# of SAMPLES : 7
DATE RECEIVED : 2018-11-16 DATE FINALIZED : 2018-12-03
PROJECT :
CERTIFICATE COMMENTS : ME-MS61r:REE's may not be totally soluble in this method.
PO NUMBER :
	WEI-21	ME-XRF26	ME-XRF26	ME-XRF26	ME-XRF26	ME-XRF26	ME-XRF26	ME-XRF26	ME-XRF26	ME-XRF26	ME-XRF26	ME-XRF26	ME-XRF26	ME-XRF26	ME-XRF26	ME-XRF26	OA-GRA05x	ME-MS61r	ME-MS61r	ME-MS61r	ME-MS61r	ME-MS61r	ME-MS61r	ME-MS61r	ME-MS61r	ME-MS61r	ME-MS61r	ME-MS61r	ME-MS61r	ME-MS61r	ME-MS61r	ME-MS61r	ME-MS61r	ME-MS61r	ME-MS61r	ME-MS61r	ME-MS61r	ME-MS61r	ME-MS61r	ME-MS61r	ME-MS61r	ME-MS61r	ME-MS61r	ME-MS61r	ME-MS61r	ME-MS61r	ME-MS61r	ME-MS61r	ME-MS61r
SAMPLE	Recvd Wt.	Al2O3	BaO	CaO	Cr2O3	Fe2O3	K2O	MgO	MnO	Na2O	P2O5	SO3	SiO2	SrO	TiO2	Total	LOI 1000	Ag	Al	As	Ba	Be	Bi	Ca	Cd	Ce	Co	Cr	Cs	Cu	Fe	Ga	Ge	Hf	In	K	La	Li	Mg	Mn	Mo	Na	Nb	Ni	P	Pb	Rb	Re	S
DESCRIPTION	kg	%	%	%	%	%	%	%	%	%	%	%	%	%	%	%	%	ppm	%	ppm	ppm	ppm	ppm	%	ppm	ppm	ppm	ppm	ppm	ppm	%	ppm	ppm	ppm	ppm	%	ppm	ppm	%	ppm	ppm	%	ppm	ppm	ppm	ppm	ppm	ppm	%
MRGeo08																		4.33	7.39	34.1	1220	3.75	0.64	2.61	2.22	67.7	20.5	88	11.8	611	3.93	19.75	0.17	3.4	0.169	3.11	35.4	30.5	1.36	555	15	1.97	21.1	692	1050	1090	187	0.01	0.31
NCSDC73303		13.9	0.07	8.85	0.02	13.38	2.29	7.77	0.17	3.38	0.96	0.02	44.8	0.14	2.37	100.5
SCH-1																	2.85
SARM-12		0.78	0.01	1.1	<0.01	95.98	0.01	2.9	0.23	0.03	0.11	0.18	0.35	0.02	0.74	100.95
BCS-348																	11.52
GBM908-10																		3.01	7.08	58.7	1110	1.58	1.37	3.73	1.89	110	27.7	146	3.8	3630	5.6	21.8	0.26	3.7	0.076	2.15	60.5	10.4	1.85	804	68.3	2.16	11	2250	1000	2080	167.5	<0.002	0.38
BLANK		0.01	0.01	<0.01	<0.01	<0.01	<0.01	<0.01	<0.01	<0.01	0.01	<0.01	>100.0	<0.01	0.01	102.75
BLANK																	0
BLANK																		<0.01	<0.01	0.2	<10	<0.05	<0.01	<0.01	<0.02	<0.01	<0.1	<1	<0.05	0.2	<0.01	<0.05	<0.05	<0.1	<0.005	<0.01	<0.5	<0.2	<0.01	<5	<0.05	<0.01	<0.1	<0.2	<10	<0.5	<0.1	<0.002	<0.01
BLANK																		<0.01	<0.01	<0.2	<10	<0.05	<0.01	<0.01	<0.02	<0.01	<0.1	<1	<0.05	0.3	<0.01	<0.05	<0.05	<0.1	<0.005	<0.01	<0.5	<0.2	<0.01	<5	<0.05	<0.01	<0.1	0.2	<10	<0.5	<0.1	<0.002	<0.01
[truncated: 28 more columns]
